# Supplementary material for: Numerical Simulations of Calcium Sulphate Scaling in Full-Scale Brackish Water Reverse Osmosis Pressure Vessels Using Computational Fluid Dynamics
Source: Membranes (Basel). 2021 Jul 11;11(7):521. doi: 10.3390/membranes11070521 (PMC8306596; doi:10.3390/membranes11070521)
Supplement: Supplementary file 1 [file membranes-11-00521-s001.zip]

Archive with 1 entries (1 files):
- membranes-1260604-supplementary.pdf
